# Supplementary material for: Food Pleasure Profiles—An Exploratory Case Study of the Relation between Drivers of Food Pleasure and Lifestyle and Personality Traits in a Danish Consumer Segment
Source: Foods. 2022 Feb 28;11(5):718. doi: 10.3390/foods11050718 (PMC8909624; doi:10.3390/foods11050718)
Supplement: Supplementary file 1 [file foods-11-00718-s001.zip]

Archive with 1 entries (1 files):
- Supp-3rd revised.pdf
